# Supplementary material for: Arylamine Analogs of Methylene Blue: Substituent Effect on Aggregation Behavior and DNA Binding
Source: Int J Mol Sci. 2021 May 29;22(11):5847. doi: 10.3390/ijms22115847 (PMC8198855; doi:10.3390/ijms22115847)
Supplement: Supplementary file 1 [file ijms-22-05847-s001.zip]

Archive with 1 entries (1 files):
- ijms-1237331-supplementary.pdf
